# Supplementary material for: Using Social Network Methods to Test for Assortment of Prosociality among Korean High School Students
Source: PLoS One. 2015 Apr 27;10(4):e0125333. doi: 10.1371/journal.pone.0125333 (PMC4411050; doi:10.1371/journal.pone.0125333)
Supplement: S1 File — Short description for Rdata objects. 1. "friendship.net": Friendship network data which contains 238 individuals and 833 directed friendship. For each individual (i.e node), five attributes are present: sex, household income, father’s education level, measures of prosociality, and a list of friends. All network ties are directed (with A’s potential nomination of B considered as a separate random variable from B’s potential nomination of A). 2. "father.education.product.sqrt": For each dyad, the square root of the product of their two father's education scores. 3. "household.income.product.sqrt": For each dyad, the square root of the product of their two household income scores. 4. "prosociality.product.sqrt": For each dyad, the square root of the product of their two prosociality scores. 5. "model.01.rev": The result of model 1. 6. "model.02.rev": The result of model 2. (ZIP) [file pone.0125333.s004.zip]

Archive with 1 entries (1 files):
- S1_File (friendship_network).RData
